# Supplementary material for: The Utilization and Impact of Dopamine Transporter Imaging in Diagnosing Movement Disorders at a Tertiary Care Hospital in Greece
Source: Biomedicines. 2025 Apr 16;13(4):970. doi: 10.3390/biomedicines13040970 (PMC12024717; doi:10.3390/biomedicines13040970)
Supplement: Supplementary file 1 [file biomedicines-13-00970-s001.zip]

Archive with 1 entries (1 files):
- biomedicines-3542428-supplementary.pdf
